# Supplementary material for: Find_tfSBP: find thermodynamics-feasible and smallest balanced pathways with high yield from large-scale metabolic networks
Source: Sci Rep. 2017 Dec 11;7:17334. doi: 10.1038/s41598-017-17552-2 (PMC5725421; doi:10.1038/s41598-017-17552-2)
Supplement: Supplementary file 1 — Supplementary material a [file 41598_2017_17552_MOESM1_ESM.xls]

## Sheet: Note
Find_tfSBP: find thermodynamics-feasible and smallest balanced pathways with high yield from large-scale metabolic networks
	Zixiang Xu12§ Jibin Sun2§ Qiaqing Wu1 Dunming Zhu1
1 National Engineering Laboratory for Industrial Enzymes and Tianjin Engineering Center for Biocatalytic Technology, Tianjin Institute of Industrial Biotechnology, Chinese Academy of Sciences, Tianjin 300308, China
2 Key laboratory of systems microbial biotechnology, Tianjin Institute of Industrial Biotechnology, Chinese Academy of Sciences, Tianjin 300308, China
The sheets of Pathway1 to Pathway12 provide the 12 pathways from glucose to succinic acid in E.coli_iJO1366;
Reactions in each pathway are provided;
The data of delta G,min delta G and max delta G is from Ref [27];
Flux value is corresponding to the glucose input no more than 100 mmol/g(Dw)h.

## Sheet: pathway1
abs	name	equation	genes	flux	delta G	min delta G	max delta G
ACONTa	aconitase (half-reaction A, Citrate hydro-lyase)	[c] : cit <==> acon-C + h2o	( b1276 or b0118 )	9.58857	1.5	-3	6
ACONTb	aconitase (half-reaction B, Isocitrate hydro-lyase)	[c] : acon-C + h2o <==> icit	( b0118 or b1276 )	9.58857	-0.2	-4.7	4.3
ATPM	ATP maintenance requirement	[c] : atp + h2o --> adp + h + pi		8.39	-6.7	-18	-4.5
ATPS4rpp	ATP synthase (four protons for one ATP) (periplasm)	adp[c] + (4) h[p] + pi[c] <==> atp[c] + (3) h[c] + h2o[c]	( ( ( b3736 and b3737 and b3738 ) and ( b3731 and b3732 and b3733 and b3734 and b3735 ) ) or ( ( b3736 and b3737 and b3738 ) and ( b3731 and b3732 and b3733 and b3734 and b3735 ) and b3739 ) )	-10.7871	6.7	-8.2	5.3
CO2tex	CO2 transport via diffusion (extracellular to periplasm)	co2[e] <==> co2[p]	( b0241 or b0929 or b1377 or b2215 )	28.7657	0	-12.5	7
CO2tpp	CO2 transporter via diffusion (periplasm)	co2[p] <==> co2[c]	s0001	28.7657	0	-12.5	7
CS	citrate synthase	[c] : accoa + h2o + oaa --> cit + coa + h	b0720	9.58857	-8.9	-17.9	0.1
ENO	enolase	[c] : 2pg <==> h2o + pep	b2779	67.12	-0.9	-5.4	3.6
EX_co2(e)	CO2 exchange	[e] : co2 <==>		-28.7657
EX_glc(e)	D-Glucose exchange	[e] : glc-D <==>		-33.56
EX_h2o(e)	H2O exchange	[e] : h2o <==>		28.7657
EX_h(e)	H+ exchange	[e] : h <==>		115.063
EX_succ(e)	Succinate exchange	[e] : succ <==>		57.5314
FBA	fructose-bisphosphate aldolase	[c] : fdp <==> dhap + g3p	( b2097 or b2925 or b1773 )	33.56	4.2	-7.2	6.4
FRD3	fumarate reductase	[c] : 2dmmql8 + fum --> 2dmmq8 + succ	( b4151 and b4152 and b4153 and b4154 )	47.9429	5.1	-3.9	14.1
FUM	fumarase	[c] : fum + h2o <==> mal-L	( b1612 or b4122 or b1611 )	-47.9429	-0.6	-5.1	4
GAPD	glyceraldehyde-3-phosphate dehydrogenase	[c] : g3p + nad + pi <==> 13dpg + h + nadh	b1779	67.12	-0.3	-7	15.5
GLCptspp	D-glucose transport via PEP:Pyr PTS (periplasm)	glc-D[p] + pep[c] --> g6p[c] + pyr[c]	( ( b2417 and b1101 and b2415 and b2416 ) or ( b1817 and b1818 and b1819 and b2415 and b2416 ) or ( b2417 and b1621 and b2415 and b2416 ) )	19.1771	-9.1	-19.1	-0.1
GLCt2pp	D-glucose transport in via proton symport (periplasm)	glc-D[p] + h[p] --> glc-D[c] + h[c]	b2943	14.3829	0	-8.6	1.3
GLCtexi	D-glucoseMaltotriose transport via diffusion (extracellular to periplasm) irreversible	glc-D[e] --> glc-D[p]	b4036	33.56	0	-5.5	5.5
H2Otex	H2O transport via diffusion (extracellular to periplasm)	h2o[e] <==> h2o[p]	( b1377 or b0929 or b2215 or b0241 or b3875 or b1319 or b0957 or s0001 )	-28.7657	0	0	0
H2Otpp	H2O transport via diffusion (periplasm)	h2o[p] <==> h2o[c]	( b0875 or s0001 )	-28.7657	0	0	0
HEX1	hexokinase (D-glucose:ATP)	[c] : atp + glc-D --> adp + g6p + h	b2388	14.3829	-3.8	-12.8	5.3
Htex	proton transport via diffusion (extracellular to periplasm)	h[e] <==> h[p]	( b0929 or b1377 or b2215 or b0241 )	-115.063	0	0	0
ICL	Isocitrate lyase	[c] : icit --> glx + succ	b4015	9.58857	4.9	-6.4	7.1
MALS	malate synthase	[c] : accoa + glx + h2o --> coa + h + mal-L	( b4014 or b2976 )	9.58857	-9	-18	0
MDH	malate dehydrogenase	[c] : mal-L + nad <==> h + nadh + oaa	b3236	-38.3543	6.1	-2.9	15.2
NADH18pp	NADH dehydrogenase (demethylmenaquinone-8 & 3 protons) (periplasm)	2dmmq8[c] + (4) h[c] + nadh[c] --> 2dmmql8[c] + (3) h[p] + nad[c]	( b2276 and b2277 and b2278 and b2279 and b2280 and b2281 and b2282 and b2283 and b2284 and b2285 and b2286 and b2287 and b2288 )	47.9429	-20.1	-16.4	1.7
PDH	pyruvate dehydrogenase	[c] : coa + nad + pyr --> accoa + co2 + nadh	( b0114 and b0115 and b0116 )	19.1771	-8.3	-32.7	3.7
PFK	phosphofructokinase	[c] : atp + f6p --> adp + fdp + h	( b3916 or b1723 )	33.56	-3.8	-12.8	5.3
PGI	glucose-6-phosphate isomerase	[c] : g6p <==> f6p	b4025	33.56	-0.8	-5.3	3.7
PGK	phosphoglycerate kinase	[c] : 3pg + atp <==> 13dpg + adp	b2926	-67.12	3	-6	12
PGM	phosphoglycerate mutase	[c] : 2pg <==> 3pg	( b3612 or b4395 or b0755 )	-67.12	0	-4.5	4.5
PPC	phosphoenolpyruvate carboxylase	[c] : co2 + h2o + pep --> h + oaa + pi	b3956	47.9429	-7.2	-12.3	5.9
SUCCt3pp	succinate transport out via proton antiport (periplasm)	h[p] + succ[c] --> h[c] + succ[p]		57.5314	0	-14.6	-4.6
SUCCtex	succinate transport via diffusion (extracellular to periplasm)	succ[e] <==> succ[p]	( b0241 or b0929 or b1377 or b2215 )	-57.5314	0	-5.5	5.5
TPI	triose-phosphate isomerase	[c] : dhap <==> g3p	b3919	33.56	1.4	-3.1	5.9

## Sheet: pathway2
abs	name	equation	genes	flux	delta G	min delta G	max delta G
ACONTa	aconitase (half-reaction A, Citrate hydro-lyase)	[c] : cit <==> acon-C + h2o	( b1276 or b0118 )	9.58857	1.5	-3	6
ACONTb	aconitase (half-reaction B, Isocitrate hydro-lyase)	[c] : acon-C + h2o <==> icit	( b0118 or b1276 )	9.58857	-0.2	-4.7	4.3
ATPM	ATP maintenance requirement	[c] : atp + h2o --> adp + h + pi		8.39	-6.7	-18	-4.5
ATPS4rpp	ATP synthase (four protons for one ATP) (periplasm)	adp[c] + (4) h[p] + pi[c] <==> atp[c] + (3) h[c] + h2o[c]	( ( ( b3736 and b3737 and b3738 ) and ( b3731 and b3732 and b3733 and b3734 and b3735 ) ) or ( ( b3736 and b3737 and b3738 ) and ( b3731 and b3732 and b3733 and b3734 and b3735 ) and b3739 ) )	-10.7871	6.7	-8.2	5.3
CO2tex	CO2 transport via diffusion (extracellular to periplasm)	co2[e] <==> co2[p]	( b0241 or b0929 or b1377 or b2215 )	28.7657	0	-12.5	7
CO2tpp	CO2 transporter via diffusion (periplasm)	co2[p] <==> co2[c]	s0001	28.7657	0	-12.5	7
CS	citrate synthase	[c] : accoa + h2o + oaa --> cit + coa + h	b0720	9.58857	-8.9	-17.9	0.1
ENO	enolase	[c] : 2pg <==> h2o + pep	b2779	67.12	-0.9	-5.4	3.6
EX_co2(e)	CO2 exchange	[e] : co2 <==>		-28.7657
EX_glc(e)	D-Glucose exchange	[e] : glc-D <==>		-33.56
EX_h2o(e)	H2O exchange	[e] : h2o <==>		28.7657
EX_h(e)	H+ exchange	[e] : h <==>		115.063
EX_succ(e)	Succinate exchange	[e] : succ <==>		57.5314
FBA	fructose-bisphosphate aldolase	[c] : fdp <==> dhap + g3p	( b2097 or b2925 or b1773 )	33.56	4.2	-7.2	6.4
FRD3	fumarate reductase	[c] : 2dmmql8 + fum --> 2dmmq8 + succ	( b4151 and b4152 and b4153 and b4154 )	47.9429	5.1	-3.9	14.1
FUM	fumarase	[c] : fum + h2o <==> mal-L	( b1612 or b4122 or b1611 )	-47.9429	-0.6	-5.1	4
GAPD	glyceraldehyde-3-phosphate dehydrogenase	[c] : g3p + nad + pi <==> 13dpg + h + nadh	b1779	67.12	-0.3	-7	15.5
GLCptspp	D-glucose transport via PEP:Pyr PTS (periplasm)	glc-D[p] + pep[c] --> g6p[c] + pyr[c]	( ( b2417 and b1101 and b2415 and b2416 ) or ( b1817 and b1818 and b1819 and b2415 and b2416 ) or ( b2417 and b1621 and b2415 and b2416 ) )	19.1771	-9.1	-19.1	-0.1
GLCt2pp	D-glucose transport in via proton symport (periplasm)	glc-D[p] + h[p] --> glc-D[c] + h[c]	b2943	14.3829	0	-8.6	1.3
GLCtex	glucose transport via diffusion (extracellular to periplasm)	glc-D[e] <==> glc-D[p]	( b0241 or b0929 or b1377 or b2215 )	33.56	0	-5.5	5.5
H2Otex	H2O transport via diffusion (extracellular to periplasm)	h2o[e] <==> h2o[p]	( b1377 or b0929 or b2215 or b0241 or b3875 or b1319 or b0957 or s0001 )	-28.7657	0	0	0
H2Otpp	H2O transport via diffusion (periplasm)	h2o[p] <==> h2o[c]	( b0875 or s0001 )	-28.7657	0	0	0
HEX1	hexokinase (D-glucose:ATP)	[c] : atp + glc-D --> adp + g6p + h	b2388	14.3829	-3.8	-12.8	5.3
Htex	proton transport via diffusion (extracellular to periplasm)	h[e] <==> h[p]	( b0929 or b1377 or b2215 or b0241 )	-115.063	0	0	0
ICL	Isocitrate lyase	[c] : icit --> glx + succ	b4015	9.58857	4.9	-6.4	7.1
MALS	malate synthase	[c] : accoa + glx + h2o --> coa + h + mal-L	( b4014 or b2976 )	9.58857	-9	-18	0
MDH	malate dehydrogenase	[c] : mal-L + nad <==> h + nadh + oaa	b3236	-38.3543	6.1	-2.9	15.2
NADH18pp	NADH dehydrogenase (demethylmenaquinone-8 & 3 protons) (periplasm)	2dmmq8[c] + (4) h[c] + nadh[c] --> 2dmmql8[c] + (3) h[p] + nad[c]	( b2276 and b2277 and b2278 and b2279 and b2280 and b2281 and b2282 and b2283 and b2284 and b2285 and b2286 and b2287 and b2288 )	47.9429	-20.1	-16.4	1.7
PDH	pyruvate dehydrogenase	[c] : coa + nad + pyr --> accoa + co2 + nadh	( b0114 and b0115 and b0116 )	19.1771	-8.3	-32.7	3.7
PFK	phosphofructokinase	[c] : atp + f6p --> adp + fdp + h	( b3916 or b1723 )	33.56	-3.8	-12.8	5.3
PGI	glucose-6-phosphate isomerase	[c] : g6p <==> f6p	b4025	33.56	-0.8	-5.3	3.7
PGK	phosphoglycerate kinase	[c] : 3pg + atp <==> 13dpg + adp	b2926	-67.12	3	-6	12
PGM	phosphoglycerate mutase	[c] : 2pg <==> 3pg	( b3612 or b4395 or b0755 )	-67.12	0	-4.5	4.5
PPC	phosphoenolpyruvate carboxylase	[c] : co2 + h2o + pep --> h + oaa + pi	b3956	47.9429	-7.2	-12.3	5.9
SUCCt3pp	succinate transport out via proton antiport (periplasm)	h[p] + succ[c] --> h[c] + succ[p]		57.5314	0	-14.6	-4.6
SUCCtex	succinate transport via diffusion (extracellular to periplasm)	succ[e] <==> succ[p]	( b0241 or b0929 or b1377 or b2215 )	-57.5314	0	-5.5	5.5
TPI	triose-phosphate isomerase	[c] : dhap <==> g3p	b3919	33.56	1.4	-3.1	5.9

## Sheet: pathway3
abs	name	equation	genes	flux	delta G	min delta G	max delta G
ACONTa	aconitase (half-reaction A, Citrate hydro-lyase)	[c] : cit <==> acon-C + h2o	( b1276 or b0118 )	22.3733	1.5	-3	6
ACONTb	aconitase (half-reaction B, Isocitrate hydro-lyase)	[c] : acon-C + h2o <==> icit	( b0118 or b1276 )	22.3733	-0.2	-4.7	4.3
ATPM	ATP maintenance requirement	[c] : atp + h2o --> adp + h + pi		8.39	-6.7	-18	-4.5
ATPS4rpp	ATP synthase (four protons for one ATP) (periplasm)	adp[c] + (4) h[p] + pi[c] <==> atp[c] + (3) h[c] + h2o[c]	( ( ( b3736 and b3737 and b3738 ) and ( b3731 and b3732 and b3733 and b3734 and b3735 ) ) or ( ( b3736 and b3737 and b3738 ) and ( b3731 and b3732 and b3733 and b3734 and b3735 ) and b3739 ) )	-36.3567	6.7	-8.2	5.3
CO2tex	CO2 transport via diffusion (extracellular to periplasm)	co2[e] <==> co2[p]	( b0241 or b0929 or b1377 or b2215 )	67.12	0	-12.5	7
CO2tpp	CO2 transporter via diffusion (periplasm)	co2[p] <==> co2[c]	s0001	67.12	0	-12.5	7
CS	citrate synthase	[c] : accoa + h2o + oaa --> cit + coa + h	b0720	22.3733	-8.9	-17.9	0.1
ENO	enolase	[c] : 2pg <==> h2o + pep	b2779	156.613	-0.9	-5.4	3.6
EX_co2(e)	CO2 exchange	[e] : co2 <==>		-67.12
EX_glc(e)	D-Glucose exchange	[e] : glc-D <==>		-78.3067
EX_h2o(e)	H2O exchange	[e] : h2o <==>		67.12
EX_h(e)	H+ exchange	[e] : h <==>		268.48
EX_succ(e)	Succinate exchange	[e] : succ <==>		134.24
FBA	fructose-bisphosphate aldolase	[c] : fdp <==> dhap + g3p	( b2097 or b2925 or b1773 )	78.3067	4.2	-7.2	6.4
FRD3	fumarate reductase	[c] : 2dmmql8 + fum --> 2dmmq8 + succ	( b4151 and b4152 and b4153 and b4154 )	111.867	5.1	-3.9	14.1
FUM	fumarase	[c] : fum + h2o <==> mal-L	( b1612 or b4122 or b1611 )	-111.867	-0.6	-5.1	4
GAPD	glyceraldehyde-3-phosphate dehydrogenase	[c] : g3p + nad + pi <==> 13dpg + h + nadh	b1779	156.613	-0.3	-7	15.5
GLCt2pp	D-glucose transport in via proton symport (periplasm)	glc-D[p] + h[p] --> glc-D[c] + h[c]	b2943	78.3067	0	-8.6	1.3
GLCtex	glucose transport via diffusion (extracellular to periplasm)	glc-D[e] <==> glc-D[p]	( b0241 or b0929 or b1377 or b2215 )	78.3067	0	-5.5	5.5
H2Otex	H2O transport via diffusion (extracellular to periplasm)	h2o[e] <==> h2o[p]	( b1377 or b0929 or b2215 or b0241 or b3875 or b1319 or b0957 or s0001 )	-67.12	0	0	0
H2Otpp	H2O transport via diffusion (periplasm)	h2o[p] <==> h2o[c]	( b0875 or s0001 )	-67.12	0	0	0
HEX1	hexokinase (D-glucose:ATP)	[c] : atp + glc-D --> adp + g6p + h	b2388	78.3067	-3.8	-12.8	5.3
Htex	proton transport via diffusion (extracellular to periplasm)	h[e] <==> h[p]	( b0929 or b1377 or b2215 or b0241 )	-268.48	0	0	0
ICL	Isocitrate lyase	[c] : icit --> glx + succ	b4015	22.3733	4.9	-6.4	7.1
MALS	malate synthase	[c] : accoa + glx + h2o --> coa + h + mal-L	( b4014 or b2976 )	22.3733	-9	-18	0
MDH	malate dehydrogenase	[c] : mal-L + nad <==> h + nadh + oaa	b3236	-89.4933	6.1	-2.9	15.2
NADH18pp	NADH dehydrogenase (demethylmenaquinone-8 & 3 protons) (periplasm)	2dmmq8[c] + (4) h[c] + nadh[c] --> 2dmmql8[c] + (3) h[p] + nad[c]	( b2276 and b2277 and b2278 and b2279 and b2280 and b2281 and b2282 and b2283 and b2284 and b2285 and b2286 and b2287 and b2288 )	111.867	-20.1	-16.4	1.7
PDH	pyruvate dehydrogenase	[c] : coa + nad + pyr --> accoa + co2 + nadh	( b0114 and b0115 and b0116 )	44.7467	-8.3	-32.7	3.7
PFK	phosphofructokinase	[c] : atp + f6p --> adp + fdp + h	( b3916 or b1723 )	78.3067	-3.8	-12.8	5.3
PGI	glucose-6-phosphate isomerase	[c] : g6p <==> f6p	b4025	78.3067	-0.8	-5.3	3.7
PGK	phosphoglycerate kinase	[c] : 3pg + atp <==> 13dpg + adp	b2926	-156.613	3	-6	12
PGM	phosphoglycerate mutase	[c] : 2pg <==> 3pg	( b3612 or b4395 or b0755 )	-156.613	0	-4.5	4.5
PPC	phosphoenolpyruvate carboxylase	[c] : co2 + h2o + pep --> h + oaa + pi	b3956	111.867	-7.2	-12.3	5.9
PYK	pyruvate kinase	[c] : adp + h + pep --> atp + pyr	( b1854 or b1676 )	44.7467	-5.3	-14.4	3.7
SUCCt3pp	succinate transport out via proton antiport (periplasm)	h[p] + succ[c] --> h[c] + succ[p]		134.24	0	-14.6	-4.6
SUCCtex	succinate transport via diffusion (extracellular to periplasm)	succ[e] <==> succ[p]	( b0241 or b0929 or b1377 or b2215 )	-134.24	0	-5.5	5.5
TPI	triose-phosphate isomerase	[c] : dhap <==> g3p	b3919	78.3067	1.4	-3.1	5.9

## Sheet: pathway4
abs	name	equation	genes	flux	delta G	min delta G	max delta G
ACONTa	aconitase (half-reaction A, Citrate hydro-lyase)	[c] : cit <==> acon-C + h2o	( b1276 or b0118 )	22.3733	1.5	-3	6
ACONTb	aconitase (half-reaction B, Isocitrate hydro-lyase)	[c] : acon-C + h2o <==> icit	( b0118 or b1276 )	22.3733	-0.2	-4.7	4.3
ATPM	ATP maintenance requirement	[c] : atp + h2o --> adp + h + pi		8.39	-6.7	-18	-4.5
ATPS4rpp	ATP synthase (four protons for one ATP) (periplasm)	adp[c] + (4) h[p] + pi[c] <==> atp[c] + (3) h[c] + h2o[c]	( ( ( b3736 and b3737 and b3738 ) and ( b3731 and b3732 and b3733 and b3734 and b3735 ) ) or ( ( b3736 and b3737 and b3738 ) and ( b3731 and b3732 and b3733 and b3734 and b3735 ) and b3739 ) )	-36.3567	6.7	-8.2	5.3
CO2tex	CO2 transport via diffusion (extracellular to periplasm)	co2[e] <==> co2[p]	( b0241 or b0929 or b1377 or b2215 )	67.12	0	-12.5	7
CO2tpp	CO2 transporter via diffusion (periplasm)	co2[p] <==> co2[c]	s0001	67.12	0	-12.5	7
CS	citrate synthase	[c] : accoa + h2o + oaa --> cit + coa + h	b0720	22.3733	-8.9	-17.9	0.1
ENO	enolase	[c] : 2pg <==> h2o + pep	b2779	156.613	-0.9	-5.4	3.6
EX_co2(e)	CO2 exchange	[e] : co2 <==>		-67.12
EX_glc(e)	D-Glucose exchange	[e] : glc-D <==>		-78.3067
EX_h2o(e)	H2O exchange	[e] : h2o <==>		67.12
EX_h(e)	H+ exchange	[e] : h <==>		268.48
EX_succ(e)	Succinate exchange	[e] : succ <==>		134.24
FBA	fructose-bisphosphate aldolase	[c] : fdp <==> dhap + g3p	( b2097 or b2925 or b1773 )	78.3067	4.2	-7.2	6.4
FRD3	fumarate reductase	[c] : 2dmmql8 + fum --> 2dmmq8 + succ	( b4151 and b4152 and b4153 and b4154 )	111.867	5.1	-3.9	14.1
FUM	fumarase	[c] : fum + h2o <==> mal-L	( b1612 or b4122 or b1611 )	-111.867	-0.6	-5.1	4
GAPD	glyceraldehyde-3-phosphate dehydrogenase	[c] : g3p + nad + pi <==> 13dpg + h + nadh	b1779	156.613	-0.3	-7	15.5
GLCt2pp	D-glucose transport in via proton symport (periplasm)	glc-D[p] + h[p] --> glc-D[c] + h[c]	b2943	78.3067	0	-8.6	1.3
GLCtex	glucose transport via diffusion (extracellular to periplasm)	glc-D[e] <==> glc-D[p]	( b0241 or b0929 or b1377 or b2215 )	78.3067	0	-5.5	5.5
H2Otex	H2O transport via diffusion (extracellular to periplasm)	h2o[e] <==> h2o[p]	( b1377 or b0929 or b2215 or b0241 or b3875 or b1319 or b0957 or s0001 )	-67.12	0	0	0
H2Otpp	H2O transport via diffusion (periplasm)	h2o[p] <==> h2o[c]	( b0875 or s0001 )	-67.12	0	0	0
HEX7	hexokinase (D-fructose:ATP)	[c] : atp + fru --> adp + f6p + h	b0394	78.3067	-3.8	-12.8	5.3
Htex	proton transport via diffusion (extracellular to periplasm)	h[e] <==> h[p]	( b0929 or b1377 or b2215 or b0241 )	-268.48	0	0	0
ICL	Isocitrate lyase	[c] : icit --> glx + succ	b4015	22.3733	4.9	-6.4	7.1
MALS	malate synthase	[c] : accoa + glx + h2o --> coa + h + mal-L	( b4014 or b2976 )	22.3733	-9	-18	0
MDH	malate dehydrogenase	[c] : mal-L + nad <==> h + nadh + oaa	b3236	-89.4933	6.1	-2.9	15.2
NADH18pp	NADH dehydrogenase (demethylmenaquinone-8 & 3 protons) (periplasm)	2dmmq8[c] + (4) h[c] + nadh[c] --> 2dmmql8[c] + (3) h[p] + nad[c]	( b2276 and b2277 and b2278 and b2279 and b2280 and b2281 and b2282 and b2283 and b2284 and b2285 and b2286 and b2287 and b2288 )	111.867	-20.1	-16.4	1.7
PDH	pyruvate dehydrogenase	[c] : coa + nad + pyr --> accoa + co2 + nadh	( b0114 and b0115 and b0116 )	44.7467	-8.3	-32.7	3.7
PFK	phosphofructokinase	[c] : atp + f6p --> adp + fdp + h	( b3916 or b1723 )	78.3067	-3.8	-12.8	5.3
PGK	phosphoglycerate kinase	[c] : 3pg + atp <==> 13dpg + adp	b2926	-156.613	3	-6	12
PGM	phosphoglycerate mutase	[c] : 2pg <==> 3pg	( b3612 or b4395 or b0755 )	-156.613	0	-4.5	4.5
PPC	phosphoenolpyruvate carboxylase	[c] : co2 + h2o + pep --> h + oaa + pi	b3956	111.867	-7.2	-12.3	5.9
PYK	pyruvate kinase	[c] : adp + h + pep --> atp + pyr	( b1854 or b1676 )	44.7467	-5.3	-14.4	3.7
SUCCt3pp	succinate transport out via proton antiport (periplasm)	h[p] + succ[c] --> h[c] + succ[p]		134.24	0	-14.6	-4.6
SUCCtex	succinate transport via diffusion (extracellular to periplasm)	succ[e] <==> succ[p]	( b0241 or b0929 or b1377 or b2215 )	-134.24	0	-5.5	5.5
TPI	triose-phosphate isomerase	[c] : dhap <==> g3p	b3919	78.3067	1.4	-3.1	5.9
XYLI2	xylose isomerase	[c] : glc-D <==> fru	b3565	78.3067	-0.8	-5.3	3.7

## Sheet: pathway5
abs	name	equation	genes	flux	delta G	min delta G	max delta G
ACONTa	aconitase (half-reaction A, Citrate hydro-lyase)	[c] : cit <==> acon-C + h2o	( b1276 or b0118 )	22.3733	1.5	-3	6
ACONTb	aconitase (half-reaction B, Isocitrate hydro-lyase)	[c] : acon-C + h2o <==> icit	( b0118 or b1276 )	22.3733	-0.2	-4.7	4.3
ATPM	ATP maintenance requirement	[c] : atp + h2o --> adp + h + pi		8.39	-6.7	-18	-4.5
ATPS4rpp	ATP synthase (four protons for one ATP) (periplasm)	adp[c] + (4) h[p] + pi[c] <==> atp[c] + (3) h[c] + h2o[c]	( ( ( b3736 and b3737 and b3738 ) and ( b3731 and b3732 and b3733 and b3734 and b3735 ) ) or ( ( b3736 and b3737 and b3738 ) and ( b3731 and b3732 and b3733 and b3734 and b3735 ) and b3739 ) )	-36.3567	6.7	-8.2	5.3
CO2tex	CO2 transport via diffusion (extracellular to periplasm)	co2[e] <==> co2[p]	( b0241 or b0929 or b1377 or b2215 )	67.12	0	-12.5	7
CO2tpp	CO2 transporter via diffusion (periplasm)	co2[p] <==> co2[c]	s0001	67.12	0	-12.5	7
CS	citrate synthase	[c] : accoa + h2o + oaa --> cit + coa + h	b0720	22.3733	-8.9	-17.9	0.1
ENO	enolase	[c] : 2pg <==> h2o + pep	b2779	156.613	-0.9	-5.4	3.6
EX_co2(e)	CO2 exchange	[e] : co2 <==>		-67.12
EX_glc(e)	D-Glucose exchange	[e] : glc-D <==>		-78.3067
EX_h2o(e)	H2O exchange	[e] : h2o <==>		67.12
EX_h(e)	H+ exchange	[e] : h <==>		268.48
EX_succ(e)	Succinate exchange	[e] : succ <==>		134.24
FBA	fructose-bisphosphate aldolase	[c] : fdp <==> dhap + g3p	( b2097 or b2925 or b1773 )	78.3067	4.2	-7.2	6.4
FRD2	fumarate reductase	[c] : fum + mql8 --> mqn8 + succ	( b4151 and b4152 and b4153 and b4154 )	111.867	6.6	-2.4	15.6
FUM	fumarase	[c] : fum + h2o <==> mal-L	( b1612 or b4122 or b1611 )	-111.867	-0.6	-5.1	4
GAPD	glyceraldehyde-3-phosphate dehydrogenase	[c] : g3p + nad + pi <==> 13dpg + h + nadh	b1779	156.613	-0.3	-7	15.5
GLCt2pp	D-glucose transport in via proton symport (periplasm)	glc-D[p] + h[p] --> glc-D[c] + h[c]	b2943	78.3067	0	-8.6	1.3
GLCtexi	D-glucoseMaltotriose transport via diffusion (extracellular to periplasm) irreversible	glc-D[e] --> glc-D[p]	b4036	78.3067	0	-5.5	5.5
H2Otex	H2O transport via diffusion (extracellular to periplasm)	h2o[e] <==> h2o[p]	( b1377 or b0929 or b2215 or b0241 or b3875 or b1319 or b0957 or s0001 )	-67.12	0	0	0
H2Otpp	H2O transport via diffusion (periplasm)	h2o[p] <==> h2o[c]	( b0875 or s0001 )	-67.12	0	0	0
HEX1	hexokinase (D-glucose:ATP)	[c] : atp + glc-D --> adp + g6p + h	b2388	78.3067	-3.8	-12.8	5.3
Htex	proton transport via diffusion (extracellular to periplasm)	h[e] <==> h[p]	( b0929 or b1377 or b2215 or b0241 )	-268.48	0	0	0
ICL	Isocitrate lyase	[c] : icit --> glx + succ	b4015	22.3733	4.9	-6.4	7.1
MALS	malate synthase	[c] : accoa + glx + h2o --> coa + h + mal-L	( b4014 or b2976 )	22.3733	-9	-18	0
MDH	malate dehydrogenase	[c] : mal-L + nad <==> h + nadh + oaa	b3236	-89.4933	6.1	-2.9	15.2
NADH17pp	NADH dehydrogenase (menaquinone-8 & 3 protons) (periplasm)	(4) h[c] + mqn8[c] + nadh[c] --> (3) h[p] + mql8[c] + nad[c]	( b2276 and b2277 and b2278 and b2279 and b2280 and b2281 and b2282 and b2283 and b2284 and b2285 and b2286 and b2287 and b2288 )	111.867	-21.6	-17.9	0.1
PDH	pyruvate dehydrogenase	[c] : coa + nad + pyr --> accoa + co2 + nadh	( b0114 and b0115 and b0116 )	44.7467	-8.3	-32.7	3.7
PFK	phosphofructokinase	[c] : atp + f6p --> adp + fdp + h	( b3916 or b1723 )	78.3067	-3.8	-12.8	5.3
PGI	glucose-6-phosphate isomerase	[c] : g6p <==> f6p	b4025	78.3067	-0.8	-5.3	3.7
PGK	phosphoglycerate kinase	[c] : 3pg + atp <==> 13dpg + adp	b2926	-156.613	3	-6	12
PGM	phosphoglycerate mutase	[c] : 2pg <==> 3pg	( b3612 or b4395 or b0755 )	-156.613	0	-4.5	4.5
PPC	phosphoenolpyruvate carboxylase	[c] : co2 + h2o + pep --> h + oaa + pi	b3956	111.867	-7.2	-12.3	5.9
PYK	pyruvate kinase	[c] : adp + h + pep --> atp + pyr	( b1854 or b1676 )	44.7467	-5.3	-14.4	3.7
SUCCt3pp	succinate transport out via proton antiport (periplasm)	h[p] + succ[c] --> h[c] + succ[p]		134.24	0	-14.6	-4.6
SUCCtex	succinate transport via diffusion (extracellular to periplasm)	succ[e] <==> succ[p]	( b0241 or b0929 or b1377 or b2215 )	-134.24	0	-5.5	5.5
TPI	triose-phosphate isomerase	[c] : dhap <==> g3p	b3919	78.3067	1.4	-3.1	5.9

## Sheet: pathway6
abs	name	equation	genes	flux	delta G	min delta G	max delta G
ACONTa	aconitase (half-reaction A, Citrate hydro-lyase)	[c] : cit <==> acon-C + h2o	( b1276 or b0118 )	22.3733	1.5	-3	6
ACONTb	aconitase (half-reaction B, Isocitrate hydro-lyase)	[c] : acon-C + h2o <==> icit	( b0118 or b1276 )	22.3733	-0.2	-4.7	4.3
ATPM	ATP maintenance requirement	[c] : atp + h2o --> adp + h + pi		8.39	-6.7	-18	-4.5
ATPS4rpp	ATP synthase (four protons for one ATP) (periplasm)	adp[c] + (4) h[p] + pi[c] <==> atp[c] + (3) h[c] + h2o[c]	( ( ( b3736 and b3737 and b3738 ) and ( b3731 and b3732 and b3733 and b3734 and b3735 ) ) or ( ( b3736 and b3737 and b3738 ) and ( b3731 and b3732 and b3733 and b3734 and b3735 ) and b3739 ) )	-36.3567	6.7	-8.2	5.3
CO2tex	CO2 transport via diffusion (extracellular to periplasm)	co2[e] <==> co2[p]	( b0241 or b0929 or b1377 or b2215 )	67.12	0	-12.5	7
CO2tpp	CO2 transporter via diffusion (periplasm)	co2[p] <==> co2[c]	s0001	67.12	0	-12.5	7
CS	citrate synthase	[c] : accoa + h2o + oaa --> cit + coa + h	b0720	22.3733	-8.9	-17.9	0.1
ENO	enolase	[c] : 2pg <==> h2o + pep	b2779	156.613	-0.9	-5.4	3.6
EX_co2(e)	CO2 exchange	[e] : co2 <==>		-67.12
EX_glc(e)	D-Glucose exchange	[e] : glc-D <==>		-78.3067
EX_h2o(e)	H2O exchange	[e] : h2o <==>		67.12
EX_h(e)	H+ exchange	[e] : h <==>		268.48
EX_succ(e)	Succinate exchange	[e] : succ <==>		134.24
FBA	fructose-bisphosphate aldolase	[c] : fdp <==> dhap + g3p	( b2097 or b2925 or b1773 )	78.3067	4.2	-7.2	6.4
FRD2	fumarate reductase	[c] : fum + mql8 --> mqn8 + succ	( b4151 and b4152 and b4153 and b4154 )	111.867	6.6	-2.4	15.6
FUM	fumarase	[c] : fum + h2o <==> mal-L	( b1612 or b4122 or b1611 )	-111.867	-0.6	-5.1	4
GAPD	glyceraldehyde-3-phosphate dehydrogenase	[c] : g3p + nad + pi <==> 13dpg + h + nadh	b1779	156.613	-0.3	-7	15.5
GLCt2pp	D-glucose transport in via proton symport (periplasm)	glc-D[p] + h[p] --> glc-D[c] + h[c]	b2943	78.3067	0	-8.6	1.3
GLCtex	glucose transport via diffusion (extracellular to periplasm)	glc-D[e] <==> glc-D[p]	( b0241 or b0929 or b1377 or b2215 )	78.3067	0	-5.5	5.5
H2Otex	H2O transport via diffusion (extracellular to periplasm)	h2o[e] <==> h2o[p]	( b1377 or b0929 or b2215 or b0241 or b3875 or b1319 or b0957 or s0001 )	-67.12	0	0	0
H2Otpp	H2O transport via diffusion (periplasm)	h2o[p] <==> h2o[c]	( b0875 or s0001 )	-67.12	0	0	0
HEX7	hexokinase (D-fructose:ATP)	[c] : atp + fru --> adp + f6p + h	b0394	78.3067	-3.8	-12.8	5.3
Htex	proton transport via diffusion (extracellular to periplasm)	h[e] <==> h[p]	( b0929 or b1377 or b2215 or b0241 )	-268.48	0	0	0
ICL	Isocitrate lyase	[c] : icit --> glx + succ	b4015	22.3733	4.9	-6.4	7.1
MALS	malate synthase	[c] : accoa + glx + h2o --> coa + h + mal-L	( b4014 or b2976 )	22.3733	-9	-18	0
MDH	malate dehydrogenase	[c] : mal-L + nad <==> h + nadh + oaa	b3236	-89.4933	6.1	-2.9	15.2
NADH17pp	NADH dehydrogenase (menaquinone-8 & 3 protons) (periplasm)	(4) h[c] + mqn8[c] + nadh[c] --> (3) h[p] + mql8[c] + nad[c]	( b2276 and b2277 and b2278 and b2279 and b2280 and b2281 and b2282 and b2283 and b2284 and b2285 and b2286 and b2287 and b2288 )	111.867	-21.6	-17.9	0.1
PDH	pyruvate dehydrogenase	[c] : coa + nad + pyr --> accoa + co2 + nadh	( b0114 and b0115 and b0116 )	44.7467	-8.3	-32.7	3.7
PFK	phosphofructokinase	[c] : atp + f6p --> adp + fdp + h	( b3916 or b1723 )	78.3067	-3.8	-12.8	5.3
PGK	phosphoglycerate kinase	[c] : 3pg + atp <==> 13dpg + adp	b2926	-156.613	3	-6	12
PGM	phosphoglycerate mutase	[c] : 2pg <==> 3pg	( b3612 or b4395 or b0755 )	-156.613	0	-4.5	4.5
PPC	phosphoenolpyruvate carboxylase	[c] : co2 + h2o + pep --> h + oaa + pi	b3956	111.867	-7.2	-12.3	5.9
PYK	pyruvate kinase	[c] : adp + h + pep --> atp + pyr	( b1854 or b1676 )	44.7467	-5.3	-14.4	3.7
SUCCt3pp	succinate transport out via proton antiport (periplasm)	h[p] + succ[c] --> h[c] + succ[p]		134.24	0	-14.6	-4.6
SUCCtex	succinate transport via diffusion (extracellular to periplasm)	succ[e] <==> succ[p]	( b0241 or b0929 or b1377 or b2215 )	-134.24	0	-5.5	5.5
TPI	triose-phosphate isomerase	[c] : dhap <==> g3p	b3919	78.3067	1.4	-3.1	5.9
XYLI2	xylose isomerase	[c] : glc-D <==> fru	b3565	78.3067	-0.8	-5.3	3.7

## Sheet: pathway7
abs	name	equation	genes	flux	delta G	min delta G	max delta G
ACONTa	aconitase (half-reaction A, Citrate hydro-lyase)	[c] : cit <==> acon-C + h2o	( b1276 or b0118 )	9.58857	1.5	-3	6
ACONTb	aconitase (half-reaction B, Isocitrate hydro-lyase)	[c] : acon-C + h2o <==> icit	( b0118 or b1276 )	9.58857	-0.2	-4.7	4.3
ATPM	ATP maintenance requirement	[c] : atp + h2o --> adp + h + pi		8.39	-6.7	-18	-4.5
ATPS4rpp	ATP synthase (four protons for one ATP) (periplasm)	adp[c] + (4) h[p] + pi[c] <==> atp[c] + (3) h[c] + h2o[c]	( ( ( b3736 and b3737 and b3738 ) and ( b3731 and b3732 and b3733 and b3734 and b3735 ) ) or ( ( b3736 and b3737 and b3738 ) and ( b3731 and b3732 and b3733 and b3734 and b3735 ) and b3739 ) )	-10.7871	6.7	-8.2	5.3
CO2tex	CO2 transport via diffusion (extracellular to periplasm)	co2[e] <==> co2[p]	( b0241 or b0929 or b1377 or b2215 )	28.7657	0	-12.5	7
CO2tpp	CO2 transporter via diffusion (periplasm)	co2[p] <==> co2[c]	s0001	28.7657	0	-12.5	7
CS	citrate synthase	[c] : accoa + h2o + oaa --> cit + coa + h	b0720	9.58857	-8.9	-17.9	0.1
ENO	enolase	[c] : 2pg <==> h2o + pep	b2779	67.12	-0.9	-5.4	3.6
EX_co2(e)	CO2 exchange	[e] : co2 <==>		-28.7657
EX_glc(e)	D-Glucose exchange	[e] : glc-D <==>		-33.56
EX_h2o(e)	H2O exchange	[e] : h2o <==>		28.7657
EX_h(e)	H+ exchange	[e] : h <==>		115.063
EX_succ(e)	Succinate exchange	[e] : succ <==>		57.5314
FBA	fructose-bisphosphate aldolase	[c] : fdp <==> dhap + g3p	( b2097 or b2925 or b1773 )	33.56	4.2	-7.2	6.4
FRD2	fumarate reductase	[c] : fum + mql8 --> mqn8 + succ	( b4151 and b4152 and b4153 and b4154 )	47.9429	6.6	-2.4	15.6
FUM	fumarase	[c] : fum + h2o <==> mal-L	( b1612 or b4122 or b1611 )	-47.9429	-0.6	-5.1	4
GAPD	glyceraldehyde-3-phosphate dehydrogenase	[c] : g3p + nad + pi <==> 13dpg + h + nadh	b1779	67.12	-0.3	-7	15.5
GLCptspp	D-glucose transport via PEP:Pyr PTS (periplasm)	glc-D[p] + pep[c] --> g6p[c] + pyr[c]	( ( b2417 and b1101 and b2415 and b2416 ) or ( b1817 and b1818 and b1819 and b2415 and b2416 ) or ( b2417 and b1621 and b2415 and b2416 ) )	19.1771	-9.1	-19.1	-0.1
GLCt2pp	D-glucose transport in via proton symport (periplasm)	glc-D[p] + h[p] --> glc-D[c] + h[c]	b2943	14.3829	0	-8.6	1.3
GLCtexi	D-glucoseMaltotriose transport via diffusion (extracellular to periplasm) irreversible	glc-D[e] --> glc-D[p]	b4036	33.56	0	-5.5	5.5
H2Otex	H2O transport via diffusion (extracellular to periplasm)	h2o[e] <==> h2o[p]	( b1377 or b0929 or b2215 or b0241 or b3875 or b1319 or b0957 or s0001 )	-28.7657	0	0	0
H2Otpp	H2O transport via diffusion (periplasm)	h2o[p] <==> h2o[c]	( b0875 or s0001 )	-28.7657	0	0	0
HEX1	hexokinase (D-glucose:ATP)	[c] : atp + glc-D --> adp + g6p + h	b2388	14.3829	-3.8	-12.8	5.3
Htex	proton transport via diffusion (extracellular to periplasm)	h[e] <==> h[p]	( b0929 or b1377 or b2215 or b0241 )	-115.063	0	0	0
ICL	Isocitrate lyase	[c] : icit --> glx + succ	b4015	9.58857	4.9	-6.4	7.1
MALS	malate synthase	[c] : accoa + glx + h2o --> coa + h + mal-L	( b4014 or b2976 )	9.58857	-9	-18	0
MDH	malate dehydrogenase	[c] : mal-L + nad <==> h + nadh + oaa	b3236	-38.3543	6.1	-2.9	15.2
NADH17pp	NADH dehydrogenase (menaquinone-8 & 3 protons) (periplasm)	(4) h[c] + mqn8[c] + nadh[c] --> (3) h[p] + mql8[c] + nad[c]	( b2276 and b2277 and b2278 and b2279 and b2280 and b2281 and b2282 and b2283 and b2284 and b2285 and b2286 and b2287 and b2288 )	47.9429	-21.6	-17.9	0.1
PDH	pyruvate dehydrogenase	[c] : coa + nad + pyr --> accoa + co2 + nadh	( b0114 and b0115 and b0116 )	19.1771	-8.3	-32.7	3.7
PFK	phosphofructokinase	[c] : atp + f6p --> adp + fdp + h	( b3916 or b1723 )	33.56	-3.8	-12.8	5.3
PGI	glucose-6-phosphate isomerase	[c] : g6p <==> f6p	b4025	33.56	-0.8	-5.3	3.7
PGK	phosphoglycerate kinase	[c] : 3pg + atp <==> 13dpg + adp	b2926	-67.12	3	-6	12
PGM	phosphoglycerate mutase	[c] : 2pg <==> 3pg	( b3612 or b4395 or b0755 )	-67.12	0	-4.5	4.5
PPC	phosphoenolpyruvate carboxylase	[c] : co2 + h2o + pep --> h + oaa + pi	b3956	47.9429	-7.2	-12.3	5.9
SUCCt3pp	succinate transport out via proton antiport (periplasm)	h[p] + succ[c] --> h[c] + succ[p]		57.5314	0	-14.6	-4.6
SUCCtex	succinate transport via diffusion (extracellular to periplasm)	succ[e] <==> succ[p]	( b0241 or b0929 or b1377 or b2215 )	-57.5314	0	-5.5	5.5
TPI	triose-phosphate isomerase	[c] : dhap <==> g3p	b3919	33.56	1.4	-3.1	5.9

## Sheet: pathway8
abs	name	equation	genes	free energy	flux	delta G	min delta G	max delta G
ACONTa	aconitase (half-reaction A, Citrate hydro-lyase)	[c] : cit <==> acon-C + h2o	( b1276 or b0118 )	1.5	22.3733	1.5	-3	6
ACONTb	aconitase (half-reaction B, Isocitrate hydro-lyase)	[c] : acon-C + h2o <==> icit	( b0118 or b1276 )	-0.2	22.3733	-0.2	-4.7	4.3
ATPM	ATP maintenance requirement	[c] : atp + h2o --> adp + h + pi		-6.7	8.39	-6.7	-18	-4.5
ATPS4rpp	ATP synthase (four protons for one ATP) (periplasm)	adp[c] + (4) h[p] + pi[c] <==> atp[c] + (3) h[c] + h2o[c]	( ( ( b3736 and b3737 and b3738 ) and ( b3731 and b3732 and b3733 and b3734 and b3735 ) ) or ( ( b3736 and b3737 and b3738 ) and ( b3731 and b3732 and b3733 and b3734 and b3735 ) and b3739 ) )	6.7	-36.3567	6.7	-8.2	5.3
CO2tex	CO2 transport via diffusion (extracellular to periplasm)	co2[e] <==> co2[p]	( b0241 or b0929 or b1377 or b2215 )	0	67.12	0	-12.5	7
CO2tpp	CO2 transporter via diffusion (periplasm)	co2[p] <==> co2[c]	s0001	0	67.12	0	-12.5	7
CS	citrate synthase	[c] : accoa + h2o + oaa --> cit + coa + h	b0720	-8.9	22.3733	-8.9	-17.9	0.1
ENO	enolase	[c] : 2pg <==> h2o + pep	b2779	-0.9	156.613	-0.9	-5.4	3.6
EX_co2(e)	CO2 exchange	[e] : co2 <==>			-67.12
EX_glc(e)	D-Glucose exchange	[e] : glc-D <==>			-78.3067
EX_h2o(e)	H2O exchange	[e] : h2o <==>			67.12
EX_h(e)	H+ exchange	[e] : h <==>			268.48
EX_succ(e)	Succinate exchange	[e] : succ <==>			134.24
FBA	fructose-bisphosphate aldolase	[c] : fdp <==> dhap + g3p	( b2097 or b2925 or b1773 )	4.2	78.3067	4.2	-7.2	6.4
FRD2	fumarate reductase	[c] : fum + mql8 --> mqn8 + succ	( b4151 and b4152 and b4153 and b4154 )	6.6	111.867	6.6	-2.4	15.6
FUM	fumarase	[c] : fum + h2o <==> mal-L	( b1612 or b4122 or b1611 )	-0.6	-111.867	-0.6	-5.1	4
GAPD	glyceraldehyde-3-phosphate dehydrogenase	[c] : g3p + nad + pi <==> 13dpg + h + nadh	b1779	-0.3	156.613	-0.3	-7	15.5
GLCt2pp	D-glucose transport in via proton symport (periplasm)	glc-D[p] + h[p] --> glc-D[c] + h[c]	b2943	0	78.3067	0	-8.6	1.3
GLCtex	glucose transport via diffusion (extracellular to periplasm)	glc-D[e] <==> glc-D[p]	( b0241 or b0929 or b1377 or b2215 )	0	78.3067	0	-5.5	5.5
H2Otex	H2O transport via diffusion (extracellular to periplasm)	h2o[e] <==> h2o[p]	( b1377 or b0929 or b2215 or b0241 or b3875 or b1319 or b0957 or s0001 )	0	-67.12	0	0	0
H2Otpp	H2O transport via diffusion (periplasm)	h2o[p] <==> h2o[c]	( b0875 or s0001 )	0	-67.12	0	0	0
HEX1	hexokinase (D-glucose:ATP)	[c] : atp + glc-D --> adp + g6p + h	b2388	-3.8	78.3067	-3.8	-12.8	5.3
Htex	proton transport via diffusion (extracellular to periplasm)	h[e] <==> h[p]	( b0929 or b1377 or b2215 or b0241 )	0	-268.48	0	0	0
ICL	Isocitrate lyase	[c] : icit --> glx + succ	b4015	4.9	22.3733	4.9	-6.4	7.1
MALS	malate synthase	[c] : accoa + glx + h2o --> coa + h + mal-L	( b4014 or b2976 )	-9	22.3733	-9	-18	0
MDH	malate dehydrogenase	[c] : mal-L + nad <==> h + nadh + oaa	b3236	6.1	-89.4933	6.1	-2.9	15.2
NADH17pp	NADH dehydrogenase (menaquinone-8 & 3 protons) (periplasm)	(4) h[c] + mqn8[c] + nadh[c] --> (3) h[p] + mql8[c] + nad[c]	( b2276 and b2277 and b2278 and b2279 and b2280 and b2281 and b2282 and b2283 and b2284 and b2285 and b2286 and b2287 and b2288 )	-21.6	111.867	-21.6	-17.9	0.1
PDH	pyruvate dehydrogenase	[c] : coa + nad + pyr --> accoa + co2 + nadh	( b0114 and b0115 and b0116 )	-8.3	44.7467	-8.3	-32.7	3.7
PFK	phosphofructokinase	[c] : atp + f6p --> adp + fdp + h	( b3916 or b1723 )	-3.8	78.3067	-3.8	-12.8	5.3
PGI	glucose-6-phosphate isomerase	[c] : g6p <==> f6p	b4025	-0.8	78.3067	-0.8	-5.3	3.7
PGK	phosphoglycerate kinase	[c] : 3pg + atp <==> 13dpg + adp	b2926	3	-156.613	3	-6	12
PGM	phosphoglycerate mutase	[c] : 2pg <==> 3pg	( b3612 or b4395 or b0755 )	0	-156.613	0	-4.5	4.5
PPC	phosphoenolpyruvate carboxylase	[c] : co2 + h2o + pep --> h + oaa + pi	b3956	-7.2	111.867	-7.2	-12.3	5.9
PYK	pyruvate kinase	[c] : adp + h + pep --> atp + pyr	( b1854 or b1676 )	-5.3	44.7467	-5.3	-14.4	3.7
SUCCt3pp	succinate transport out via proton antiport (periplasm)	h[p] + succ[c] --> h[c] + succ[p]		0	134.24	0	-14.6	-4.6
SUCCtex	succinate transport via diffusion (extracellular to periplasm)	succ[e] <==> succ[p]	( b0241 or b0929 or b1377 or b2215 )	0	-134.24	0	-5.5	5.5
TPI	triose-phosphate isomerase	[c] : dhap <==> g3p	b3919	1.4	78.3067	1.4	-3.1	5.9

## Sheet: pathway9
abs	name	equation	genes	flux	delta G	min delta G	max delta G
ACONTa	aconitase (half-reaction A, Citrate hydro-lyase)	[c] : cit <==> acon-C + h2o	( b1276 or b0118 )	22.3733	1.5	-3	6
ACONTb	aconitase (half-reaction B, Isocitrate hydro-lyase)	[c] : acon-C + h2o <==> icit	( b0118 or b1276 )	22.3733	-0.2	-4.7	4.3
ATPM	ATP maintenance requirement	[c] : atp + h2o --> adp + h + pi		8.39	-6.7	-18	-4.5
ATPS4rpp	ATP synthase (four protons for one ATP) (periplasm)	adp[c] + (4) h[p] + pi[c] <==> atp[c] + (3) h[c] + h2o[c]	( ( ( b3736 and b3737 and b3738 ) and ( b3731 and b3732 and b3733 and b3734 and b3735 ) ) or ( ( b3736 and b3737 and b3738 ) and ( b3731 and b3732 and b3733 and b3734 and b3735 ) and b3739 ) )	-36.3567	6.7	-8.2	5.3
CO2tex	CO2 transport via diffusion (extracellular to periplasm)	co2[e] <==> co2[p]	( b0241 or b0929 or b1377 or b2215 )	67.12	0	-12.5	7
CO2tpp	CO2 transporter via diffusion (periplasm)	co2[p] <==> co2[c]	s0001	67.12	0	-12.5	7
CS	citrate synthase	[c] : accoa + h2o + oaa --> cit + coa + h	b0720	22.3733	-8.9	-17.9	0.1
ENO	enolase	[c] : 2pg <==> h2o + pep	b2779	156.613	-0.9	-5.4	3.6
EX_co2(e)	CO2 exchange	[e] : co2 <==>		-67.12
EX_glc(e)	D-Glucose exchange	[e] : glc-D <==>		-78.3067
EX_h2o(e)	H2O exchange	[e] : h2o <==>		67.12
EX_h(e)	H+ exchange	[e] : h <==>		268.48
EX_succ(e)	Succinate exchange	[e] : succ <==>		134.24
FBA	fructose-bisphosphate aldolase	[c] : fdp <==> dhap + g3p	( b2097 or b2925 or b1773 )	78.3067	4.2	-7.2	6.4
FRD2	fumarate reductase	[c] : fum + mql8 --> mqn8 + succ	( b4151 and b4152 and b4153 and b4154 )	111.867	6.6	-2.4	15.6
FUM	fumarase	[c] : fum + h2o <==> mal-L	( b1612 or b4122 or b1611 )	-111.867	-0.6	-5.1	4
GAPD	glyceraldehyde-3-phosphate dehydrogenase	[c] : g3p + nad + pi <==> 13dpg + h + nadh	b1779	156.613	-0.3	-7	15.5
GLCt2pp	D-glucose transport in via proton symport (periplasm)	glc-D[p] + h[p] --> glc-D[c] + h[c]	b2943	78.3067	0	-8.6	1.3
GLCtexi	D-glucoseMaltotriose transport via diffusion (extracellular to periplasm) irreversible	glc-D[e] --> glc-D[p]	b4036	78.3067	0	-5.5	5.5
H2Otex	H2O transport via diffusion (extracellular to periplasm)	h2o[e] <==> h2o[p]	( b1377 or b0929 or b2215 or b0241 or b3875 or b1319 or b0957 or s0001 )	-67.12	0	0	0
H2Otpp	H2O transport via diffusion (periplasm)	h2o[p] <==> h2o[c]	( b0875 or s0001 )	-67.12	0	0	0
HEX7	hexokinase (D-fructose:ATP)	[c] : atp + fru --> adp + f6p + h	b0394	78.3067	-3.8	-12.8	5.3
Htex	proton transport via diffusion (extracellular to periplasm)	h[e] <==> h[p]	( b0929 or b1377 or b2215 or b0241 )	-268.48	0	0	0
ICL	Isocitrate lyase	[c] : icit --> glx + succ	b4015	22.3733	4.9	-6.4	7.1
MALS	malate synthase	[c] : accoa + glx + h2o --> coa + h + mal-L	( b4014 or b2976 )	22.3733	-9	-18	0
MDH	malate dehydrogenase	[c] : mal-L + nad <==> h + nadh + oaa	b3236	-89.4933	6.1	-2.9	15.2
NADH17pp	NADH dehydrogenase (menaquinone-8 & 3 protons) (periplasm)	(4) h[c] + mqn8[c] + nadh[c] --> (3) h[p] + mql8[c] + nad[c]	( b2276 and b2277 and b2278 and b2279 and b2280 and b2281 and b2282 and b2283 and b2284 and b2285 and b2286 and b2287 and b2288 )	111.867	-21.6	-17.9	0.1
PDH	pyruvate dehydrogenase	[c] : coa + nad + pyr --> accoa + co2 + nadh	( b0114 and b0115 and b0116 )	44.7467	-8.3	-32.7	3.7
PFK	phosphofructokinase	[c] : atp + f6p --> adp + fdp + h	( b3916 or b1723 )	78.3067	-3.8	-12.8	5.3
PGK	phosphoglycerate kinase	[c] : 3pg + atp <==> 13dpg + adp	b2926	-156.613	3	-6	12
PGM	phosphoglycerate mutase	[c] : 2pg <==> 3pg	( b3612 or b4395 or b0755 )	-156.613	0	-4.5	4.5
PPC	phosphoenolpyruvate carboxylase	[c] : co2 + h2o + pep --> h + oaa + pi	b3956	111.867	-7.2	-12.3	5.9
PYK	pyruvate kinase	[c] : adp + h + pep --> atp + pyr	( b1854 or b1676 )	44.7467	-5.3	-14.4	3.7
SUCCt3pp	succinate transport out via proton antiport (periplasm)	h[p] + succ[c] --> h[c] + succ[p]		134.24	0	-14.6	-4.6
SUCCtex	succinate transport via diffusion (extracellular to periplasm)	succ[e] <==> succ[p]	( b0241 or b0929 or b1377 or b2215 )	-134.24	0	-5.5	5.5
TPI	triose-phosphate isomerase	[c] : dhap <==> g3p	b3919	78.3067	1.4	-3.1	5.9
XYLI2	xylose isomerase	[c] : glc-D <==> fru	b3565	78.3067	-0.8	-5.3	3.7

[truncated: 3 more sheets: pathway10, pathway11, pathway12]
